# Supplementary material for: Advancing Diabetes Research: A Novel Islet Isolation Method from Living Donors
Source: Int J Mol Sci. 2024 May 29;25(11):5936. doi: 10.3390/ijms25115936 (PMC11172646; doi:10.3390/ijms25115936)
Supplement: Supplementary file 1 [file ijms-25-05936-s001.zip]

Archive with 1 entries (1 files):
- ijms-3024139-supplementary.pdf
